# Supplementary material for: Linkage mapping and QTL analysis of flowering time in faba bean
Source: Sci Rep. 2021 Jul 2;11:13716. doi: 10.1038/s41598-021-92680-4 (PMC8253854; doi:10.1038/s41598-021-92680-4)
Supplement: Supplementary file 1 — Supplementary Information. [file 41598_2021_92680_MOESM1_ESM.xlsx]

## Sheet: Hoja1
Linkage mapping and QTL analysis of flowering time in faba bean
David Aguilar-Benitez1, Inés Casimiro-Soriguer1, Fouad Maalouf2, Ana M. Torres1*
1Área de Genómica y Biotecnología, IFAPA Centro “Alameda del Obispo”, Apdo 3092, 14080, Córdoba, Spain.
2International Center for Agricultural Research in the Dry Areas (ICARDA), Beirut, Lebanon.
*Corresponding author e-mail: anam.torres.romero@juntadeandalucia.es

## Sheet: Supplementary Table 1
Supplementary Table 1. ANOVA showing the effects of genotypes (RIL) and Environment interaction. DF1: days to first flower; DF50: Days to 50% of flowering; FL: flowering length. Df: degree of freedom; Mean SQ: mean squares; *** significant at P < 0.001 probability level, ** P<0.01 and * P<0.05
DF1	Df	Sum SQ	Mean SQ	F value	Pr(>F)
Year	2	31956	15977.9	1134.4	<2.2e-016***
RIL	122	33449	274.2	19.4658	<2.2e-016***
Rep	1	13	12.5	0.8876	0.3472
Year:RIL	226	8169	36.1	2.5663	4.02e-12 ***
Residuals	215	3028.3	14.1
DF50	Df	Sum SQ	Mean SQ	F value	Pr(>F)
Year	2	12821.1	6410.5	528.445	<2.2e-016***
RIL	122	31499.4	258.2	21.2837	<2.2e-016***
Rep	1	51.8	51.82	4.2718	0.03993 *
Year:RIL	218	8002.1	36.7	3.0259	7.211e-16 ***
Residuals	219	2656.7	12.1
FL	Df	Sum SQ	Mean SQ	F value	Pr(>F)
Year	1	7885.1	7885.1	453.654	<2.2e-016***
RIL	114	22068.4	193.6	11.1374	<2.2e-016***
Rep	1	210.7	210.7	12.1246	0.0006361 ***
Year:RIL	91	2503.6	27.5	1.5828	0.0054101 **
Residuals	166	2885.3	17.4

## Sheet: Supplementary Table 2
Supplementary Table 2. BLASTp results of flowering candidate genes against chickpea, Medicago and pea genomes.
Original plant	Gene	At Protein accession	Chickpea protein accession	Coverage	Evalue	aa Identity	Chickpea mRNA accession	Medicago protein accession	Coverage	Evalue	aa Identity	Medicago mRNA accession	Pisum protein accession	Coverage	Evalue	aa Identity	Pisum mRNA accession	Evalue	Identity	Vicia faba transcriptome accession
Cicer arietinum	EIN4		XP_004495561.1				XM_004495504.3	XP_003590928.2	0.97	0	0.905	XM_003590880.3	AOD74920.1	0.98	0	0.562	KX261619.1	0	2111/2222 (95%)	Contig15971
Cicer arietinum	GA20ox		XP_004496635.1				XM_004496578.3	XP_003592363.2	1	0	0.9021	XM_003592315.3	AAC49721.1	0.99	0	0.7672	U70471.1	9e-118	274/295 (93%)	Locus_16998_Transcript_1/1_Confidence_1.000_Length_807
Cicer arietinum	GA2ox3		XP_004495887.1				XM_004495830.3	XP_003591361.1	0.98	0	0.843	XM_003591313.3	AAD45425.1	0.88	2e-97	0.4903	AF100955.1
Cicer arietinum	ICCM0293		XP_004496043.1				XM_004495986.1	XP_003591412.3	1	0	0.7406	XM_003591364.3
Cicer arietinum	PIF3		XP_004495811.1				XM_004495754.3	XP_003591254.1	1	0	0.7962	XM_003591206.3		1898/2226 (3311)	0	0.85	Psat6g155920.2
Cicer arietinum	PM3-AGL6		XP_027189121.1				XM_027333320.1	XP_003592353.3	1	8e-114	0.8556	XM_003592305.3		247/285 (980)	1e-91	0.87	Psat6g201800.4
Cicer arietinum	SPL1		XP_004495874.1				XM_004495817.3	XP_003591325.1	1	0	0.8807	XM_003591277.3		2783/3051 (3846)	0	0.91	Psat6g160520.1	5e-60	138/144 (96%)	Locus_55084_Transcript_1/1_Confidence_1.000_Length_145
Cicer arietinum	TICa		XP_027189815.1				XM_027334014.1	XP_003592415.1	1	0	0.845	XM_003592367.3		4109/4761 (6188)	0	0.86	Psat6g208200.1
Cicer arietinum	TICb		XP_012569782.1				XM_012714328.2	XP_003590638.2	1	0	0.7152	XM_003590590.3
Cicer arietinum	TT8		XP_027189966.1				XM_027334165.1	XP_024642244.1	0.99	0	0.7916	XM_024786476.1
Cicer arietinum	LHY		XP_004494878.1				XM_004494821.3	XP_003626618.2	0.99	0	0.8444	XM_003626570.3						0	1301/1440 (90%)	Contig17202
Arabidopsis thaliana	CO	NP_197088.1	XP_004498823.1	0.94	6e-71	0.4033	XM_004498766.3	XP_013447714.1	0.95	4e-99	0.5205	XM_013592260.2						0	1043/1278 (82%)	Contig3240
Arabidopsis thaliana	COP1	NP_180854.1	XP_004491092.1	1	0	0.775	XM_004491035.3	XP_003616876.2	1	0	0.775	XM_003616828.3		1882/2019 (2377)	0	0.93	Psat2g025120.1
Arabidopsis thaliana	CRY1	NP_567341.1	XP_004490375.1	0.98	0	0.777	XM_004490318.3	XP_024639243.1	0.98	0	0.7883	XM_024783475.1						0	752/829 (91%)	Contig4322
Arabidopsis thaliana	CRY2	NP_171935.1											AAS79665.1	0.98	0	0.6455	AY508972.1	0	1849/1944 (95%)	Contig2088
Arabidopsis thaliana	ELF3	NP_180164.1	XP_004501482.1	0.99	1e-111	0.3775	XM_004501425.2	XP_003603108.1	0.99	1e-101	0.3748	XM_003603060.3	AFR60580.1	0.99	1e-103	0.378	JN983406.1
Arabidopsis thaliana	ELF4	NP_565922.1	XP_004500487.1	0.78	1e-35	0.6667	XM_004500430.3	XP_003600889.2	0.73	2e-34	0.6707	XM_003600841.3		346/406 (770)	1e-128	0.85	Psat5g128480.1
Arabidopsis thaliana	FD	NP_001329774.1	XP_027193461.1	0.71	2e-11	0.3571	XM_027337660.1	XP_024640475.1	0.71	4e-17	0.3532	XM_024784707.1		495/615 (649)	5e-157	0.8	Psat2g152560.1
Arabidopsis thaliana	FKF1	NP_564919.1	XP_004503344.1	0.94	0	0.8156	XM_004503287.3	XP_003630967.1	0.99	0	0.7994	XM_003630919.3		842/1215 (2353)	7e-137	0.69	Psat1g146560.1
Arabidopsis thaliana	FT	NP_001320342.1	XP_004493127.1	0.78	3e-96	0.7457	XM_004493070.2	XP_013451589.1	0.79	3e-95	0.7143	XM_013596135.1	ADZ05700.1	0.78	2e-88	0.6821	HQ538823.1			Locus_48605_Transcript_1/1_Confidence_1.000_Length_276
Arabidopsis thaliana	TFL1
Arabidopsis thaliana	GI	NP_564180.1	XP_004496435.1	0.99	0	0.7453	XM_004496378.3	XP_003592048.2	0.99	0	0.7477	XM_003592000.3		3306/3527 (4313)	0	0.94	Psat6g190640.2
Arabidopsis thaliana	LFY	NP_001331273.1	XP_004501760.1	0.94	8e-175	0.6463	XM_004501703.3	XP_003602745.1	0.92	5e-172	0.6683	XM_003602697.2	AAC49782.1	0.94	2e-177	0.6553	AF010190.2
Arabidopsis thaliana	LUX	NP_190248.1	XP_004507164.1	0.73	7e-81	0.5958	XM_004507107.3	XP_003606714.1	0.7	4e-77	0.5774	XM_003606666.3		775/953 (2087)	0	0.81	Psat7g211480.2
Arabidopsis thaliana	PHYA	NP_172428.1	XP_004495828.1	1	0	0.7923	XM_004495771.2	XP_013469103.1	1	0	0.7906	XM_013613649.2		3096/3373 (3974)	0	0.92	Psat6g156640.3
Arabidopsis thaliana	PHYB	NP_001325249.1	XP_004486544.1	0.92	0	0.7626	XM_004486487.3	XP_024631997.1	0.96	0	0.7335	XM_024776229.1	AAF14344.1	0.93	0	0.7453	AF069305.1
Arabidopsis thaliana	PHYE	NP_193547.4	XP_004488314.1	0.98	0	0.6188	XM_004488257.3	XP_003595571.1	0.98	0	0.5766	XM_003595523.1		1752/2681 (3369)	3e-175	0.65	Psat1g161560.1
Arabidopsis thaliana	SOC1	NP_182090.1	XP_004492667.1	0.97	1e-92	0.6683	XM_004492610.3	XP_013444984.1	0.97	1e-97	0.6698	XM_013589530.2						6e-60	162/180 (90%)	Contig18298
Arabidopsis thaliana	SVP	NP_179840.2	XP_004515127.1	1	7e-108	0.675	XM_004515070.3	XP_003613054.1	1	1e-108	0.6708	XM_003613006.3						5e-26	72/76 (95%)	Contig19046
Arabidopsis thaliana	TEMP	NP_173927.1	XP_004514325.1	0.99	1e-141	0.5918	XM_004514268.3	XP_003614455.2	0.99	5e-138	0.5725	XM_003614407.3						0	925/1151 (80%)	Contig312
Arabidopsis thaliana	TOC1	NP_200946.1	XP_004508720.1	0.94	6e-177	0.4951	XM_004508663.3	XP_013457921.1	0.98	1e-177	0.4961	XM_013602467.2						0	1265/1513 (84%)	Contig13284

## Sheet: Supplementary Table 3
Supplementary Table 3. Primer sequences developed for the amplification of flowering time candidate genes in faba bean, annealing temperature (Ta), product size, type of marker and restriction endonucleases or genotyping platform used.
Marker	Forward Sequence (5’-> 3’)	Reverse Sequence (5’-> 3’)	Ta (ºC)	PCR product size (bp)	Marker type
Vf_EIN4	AGGTATGAGGGCAGATTGAGCTTTA	CGGAGAAGAAGTGTCATGCTTTGA	58	490	SNP / BsmI
Vf_GA20ox	GGCATTCCATTACACCACATTTCA	GATTCTTGGGTTGTAATTGTCCACC	58	850	SNP / ApoI
Vf_GA2ox3	TCTTAAGATCCAACAACGTGGGTG	TGCTTGTTTGTATTGGGCCCAT	58	500	SNP / XbaI
Vf_ICCM	CAATGGCATTACTTCGACCTTCATC	GCTTGAAATAATAACGGAGCCACC	58	530	SNP / MnlI
Vf_PIF3	TAGAGAGAAGCTTGGGAATGAGACT	GCGGATATAACTGATTTGTGCTAGC	58	580	-
Vf_TICa	CTTCCCTCCGGCGAAAGTTTTTA	CGGTCTCGGTCTTTTCCTCTTT	58	800	SNP / PstI
Vf_TT8	AAGAAGAACCACACACTACTCTCAAAC	TCAATTTTCCCACAAAGCATCAC	60	620	SNP / Cegen
Vf_LHY	CGATCACACTTGCAGACTTCAAC	GAATTTTTGCGCATGACTCCTG	58	370	SNP / MnlI
Vf_CO	CAACACTATTCTGCCGTTCTGAC	TCCGTAACCACAGTACGATATCTCC	58	710	SNP / AciI
Vf_COP1	CAAATCAGGAGGCCAGTGTTCTAA	GACTGGCCGGCTAATATTTCTCA	58	400/430	ALP
Vf_CRY1	GTGATGCTCTTGGTTGGCAGTATA	GTATCCATTCAGTCGGTAGTCTTGC	58	670	SNP / AfaI
Vf_CRY2	GACCGGATATCCTTTAGTTGATGCA	CACCTGCTAATGGATTCACATCAC	58	1150	SNP / NmuCI
Vf_ELF3	GGAAAGCCAGAAAAGAAATTGCCA	ACATCCAAAATCCAGTCGCTAGAAG	58	660	SNP / BseGI
Vf_ELF4	GACCACAGTTTATTCACCGTCTTCC	TACAAGGACACAACACAAGAGACC	58	610	-
Vf_FD	CTCTCAGTTTAAACACTCGGCCT	GGAGCTGTTAATGTTCGATGTAAGC	58	650	SNP / MboI
Vf_FKF1	CGGTTATCGTGCTGAAGAAGTTC	ATGGACCTCGACACTGCAAGAAA	58	860	SNP / Cegen
Vf_FT	TGGTTGTGAGCTTAAACCTTCCCA	CGGTAGTTGCTGGAATATCAATCAC	58		ALP
Vf_TFL1*	GGATTGTGACAGATATTCCAGGAAC	CGGTTTCTCTCTGAGCATTGAAGT	58	305	Internal
Vf_GI	CAATTTGCCGACGATATTGCTG	ACAGGGGCAGCCAACAAAATAT	58	900	-
Vf_LFY	CTCATTCAAGTTCAAGCCATCGC	GTGAACATAGTGTCTCATTTTCGGC	58	550	Internal
Vf_LUX	ATGGGGGAAGAGATACGAACAGA	ATTAGGAGACATGTGAGGGTGAGA	58	880	SNP / TaqI
Vf_PHYA	GGAAACCGAACAAAAGCGAATCG	ATACCCTCCTCAGATTCTAGCACA	58	650	SNP / Cegen
Vf_PHYB	GTGGACAAGCTTCTTTCTCATGC	CCGGGCCAAAAGTCTTCATTTT	58	740	SNP / AluI
Vf_PHYE	AGTACGGGACATTGCTCTAGAAAG	ACTGGACTTCGCCGTTCATTAAC	58	950	SNP / BseJI
Vf_SOC1	CGGAGATGGTTTAGGGAGTTGTT	AGCCTAGTATTTTCATCAACTAGGG	58	330	SNP / SspI
Vf_SVP	CCGAGGGAAATACTTGAAAGGCA	TGTTTTCTATTACACGACCCAAGCC	58	300	SNP / Cac8I
Vf_TEM	GCTCCCTTCTTCCAAATACAAAGG	CCAGTAGACCGTTGAAAACAAACTG	58	650	SNP / ApoI
Vf_TOC1	CCGATGCTGCTGTTATTGAGGAA	AGGCTGATGACTCTCCAATTCTTAG	58	550	SNP / HindIII
(-): No polymorphism or failure of genotyping techniques.
(*): Based on the sequence published by
Avila, C.M., Nadal, S., Moreno, M.T. et al. Development of a Simple PCR-based Marker for the Determination of Growth Habit in Vicia faba L. using a Candidate Gene Approach. Mol Breeding 17, 185–190 (2006). i.org/10.1007/s11032-005-4075-4
Avila, C.M., Atienza, S.G., Moreno, M.T. et al. Development of a new diagnostic marker for growth habit selection in faba bean (Vicia faba L.) breeding. Theor Appl Genet 115, 1075 (2007). https://doi.org/10.1007/s00122-007-0633-y

## Sheet: Supplementary Table 4
Supplementary Table 4. BLASTp hits in Arabidopsis of the flanking markers
Marker	At gene	Gene description	Query	E-value	Identity
Mtr1g116330	AT5G19900	PRLI-interacting factor	0.91	2e-120	49.25%
Mtr2g039960	AT3G13920	EIF4A1 eukaryotic translation initiation factor 4A1	1	0.0	91.55%
Mtr3g096560	AT5G63960	DNA polymerase delta subunit 1	0.6	0.0	82.58%
Vf_c120857 (Mtr3g449590)	AT4G23820	Pectin lyase-like superfamily protein	0.95	0.0	75.81%
1947_02 (Mtr4g132540)	AT1G62310	transcription factor jumonji (jmjC) domain-containing protein	0.8	0.0	56.97%
Mtr7g024320	AT2G39570	ACR9 ACT domain-containing protein	1	0.0	62.86%
Mtr7g084800	AT1G12900	GAPA-2 glyceraldehyde 3-phosphate dehydrogenase A subunit 2	1	0.0	87.41%
Vf_Mtr7g104870	AT4G18590	Nucleic acid-binding, OB-fold-like protein	1	2e-46	59.43%

## Sheet: Supplementary Table 5
Supplementary Table 5. Physical positions of FT genes in the M. truncatula genome.
Gene ID	M. truncatula loci	Start	End
FTb1	Mtr7g006630	773.969	776.655
FTb2	Mtr7g006690	814.053	817.876
V. faba marker mapped	Mtr7g084800	32,728,658	32,732,065
FTa1	Mtr7g084970	32,843,544	32,845,578
FTa2	Mtr7g085020	32,863,015	32,865,871
FTC	Mtr7g085040	32,874,550	32,877,433
FTK	Mtr7g115340	47,649,200	47,656,123
